# Supplementary material for: Impingement of systems containing suspending droplets and coming ones at the nanoscale
Source: PLoS One. 2026 Feb 2;21(2):e0340439. doi: 10.1371/journal.pone.0340439 (PMC12863518; doi:10.1371/journal.pone.0340439)
Supplement: S1 File — (ZIP) [file pone.0340439.s001.zip]

Archive with 87 entries (56 files):
- Figure 10a.xlsx
- Figure 3b.xlsx
- Figure 4b.xlsx
- Figure 6a.xlsx
- Figure 6b.xlsx
- Figure 7a.xlsx
- Figure 7b.xlsx
- Figure 8a.xlsx
- Figure 8d.xlsx
- Simulation program file/
- Simulation program file/D=110 nm/
- Simulation program file/D=110 nm/1/
- Simulation program file/D=110 nm/1/in
- Simulation program file/D=110 nm/1/mW.sw
- Simulation program file/D=110 nm/2/
- Simulation program file/D=110 nm/2/in
- Simulation program file/D=110 nm/2/mW.sw
- Simulation program file/D=110 nm/3/
- Simulation program file/D=110 nm/3/in
- Simulation program file/D=110 nm/3/mW.sw
- Simulation program file/D=110 nm/PH/
- Simulation program file/D=110 nm/PH/in
- Simulation program file/D=110 nm/PH/mW.sw
- Simulation program file/D=12 nm/
- Simulation program file/D=12 nm/1/
- Simulation program file/D=12 nm/1/in
- Simulation program file/D=12 nm/1/mW.sw
- Simulation program file/D=12 nm/2/
- Simulation program file/D=12 nm/2/in
- Simulation program file/D=12 nm/2/mW.sw
- Simulation program file/D=12 nm/3/
- Simulation program file/D=12 nm/3/in
- Simulation program file/D=12 nm/3/mW.sw
- Simulation program file/D=12 nm/ph/
- Simulation program file/D=12 nm/ph/in
- Simulation program file/D=12 nm/ph/mW.sw
- Simulation program file/D=170 nm/
- Simulation program file/D=170 nm/1/
- Simulation program file/D=170 nm/1/in
- Simulation program file/D=170 nm/2/
- Simulation program file/D=170 nm/2/in
- Simulation program file/D=170 nm/2/mW.sw
- Simulation program file/D=170 nm/3/
- Simulation program file/D=170 nm/3/in
- Simulation program file/D=170 nm/3/mW.sw
- Simulation program file/D=170 nm/Relaxation/
- Simulation program file/D=170 nm/Relaxation/in
- Simulation program file/D=170 nm/Relaxation/mW.sw
- Simulation program file/D=18 nm/
- Simulation program file/D=18 nm/1/
- Simulation program file/D=18 nm/1/in
- Simulation program file/D=18 nm/1/mW.sw
- Simulation program file/D=18 nm/2/
- Simulation program file/D=18 nm/2/in
- Simulation program file/D=18 nm/2/mW.sw
- Simulation program file/D=18 nm/3/
- Simulation program file/D=18 nm/3/in
- Simulation program file/D=18 nm/3/mW.sw
- Simulation program file/D=18 nm/PH/
- Simulation program file/D=18 nm/PH/in
- Simulation program file/D=18 nm/PH/mW.sw
- Simulation program file/D=24 nm/
- Simulation program file/D=24 nm/1/
- Simulation program file/D=24 nm/1/in
- Simulation program file/D=24 nm/1/mW.sw
- Simulation program file/D=24 nm/2/
- Simulation program file/D=24 nm/2/in
- Simulation program file/D=24 nm/2/mW.sw
- Simulation program file/D=24 nm/3/
- Simulation program file/D=24 nm/3/in
- Simulation program file/D=24 nm/3/mW.sw
- Simulation program file/D=24 nm/PH/
- Simulation program file/D=24 nm/PH/in
- Simulation program file/D=24 nm/PH/mW.sw
- Simulation program file/D=6 nm/
- Simulation program file/D=6 nm/1/
- Simulation program file/D=6 nm/1/in
- Simulation program file/D=6 nm/1/mW.sw
- Simulation program file/D=6 nm/2/
- Simulation program file/D=6 nm/2/in
- Simulation program file/D=6 nm/2/mW.sw
- Simulation program file/D=6 nm/3/
- Simulation program file/D=6 nm/3/in
- Simulation program file/D=6 nm/3/mW.sw
- Simulation program file/D=6 nm/Relaxation/
- Simulation program file/D=6 nm/Relaxation/in
- Simulation program file/D=6 nm/Relaxation/mW.sw
