# Supplementary material for: Impingement of systems containing suspending droplets and coming ones at the nanoscale
Source: PLoS One. 2026 Feb 2;21(2):e0340439. doi: 10.1371/journal.pone.0340439 (PMC12863518; doi:10.1371/journal.pone.0340439)
Supplement: S1 File — (ZIP) [file pone.0340439.s001.zip › Figure 10a.xlsx]

## Sheet: Sheet1
We	6nm	12nm	18nm
1.208
4.832
10.872
19.328	89	106	94
30.2	70	79	82
43.488	64	70	75
59.192	62	67	68
77.312	60	65	70
97.848	60	70	74
120.8	124	90	93
