# Supplementary material for: Impingement of systems containing suspending droplets and coming ones at the nanoscale
Source: PLoS One. 2026 Feb 2;21(2):e0340439. doi: 10.1371/journal.pone.0340439 (PMC12863518; doi:10.1371/journal.pone.0340439)
Supplement: S1 File — (ZIP) [file pone.0340439.s001.zip › Figure 3b.xlsx]

## Sheet: Sheet1
time	SD	ID
0	85.0386	234.986
1	83.0392	232.985
2	81.0394	230.985
3	79.0397	228.985
4	77.0412	226.984
5	75.0427	224.984
6	73.0459	222.983
7	71.0475	220.982
8	69.0495	218.982
9	67.0514	216.981
10	65.0539	214.98
11	63.0557	212.98
12	61.0577	210.979
13	59.057	208.979
14	57.0437	206.979
15	55.0225	204.978
16	53.0556	202.978
17	51.1879	200.978
18	49.5103	198.977
19	48.0287	196.977
20	46.7195	194.978
21	45.5795	192.979
22	44.6288	190.98
23	43.7986	188.981
24	43.1729	186.983
25	42.6413	184.985
26	42.2306	182.985
27	41.991	180.987
28	41.9118	178.989
29	41.9029	176.993
30	41.9512	174.994
31	42.0877	172.997
32	42.249	170.999
33	42.4568	169.002
34	42.7561	167.004
35	43.118	165.006
36	43.5258	163.01
37	44.0021	161.012
38	44.4	159.015
39	44.8441	157.019
40	45.3417	155.022
41	45.8503	153.025
42	46.2637	151.029
43	46.7121	149.032
44	47.1617	147.035
45	47.5812	145.038
46	48.054	143.041
47	48.5536	141.045
48	49.0285	139.049
49	49.498	137.053
50	49.9186	135.056
51	50.2126	133.059
52	50.5189	131.055
53	50.8511	129.03
54	51.1684	127.001
55	51.4855	124.954
56	51.7919	122.91
57	52.0369	120.881
58	52.16	118.917
59	52.1491	117.003
60	52.1548	115.085
61	52.2137	113.149
62	52.1961	111.238
63	52.1715	109.291
64	52.0808	107.402
65	51.9622	105.523
66	51.84	103.686
67	51.7258	101.843
68	51.5667	100.006
69	51.3177	98.2419
70	51.0994	96.4589
71	50.7111	94.8008
72	50.2943	93.1766
73	49.7577	91.6471
74	49.1864	90.144
75	48.5562	88.6998
76	47.8839	87.2605
77	47.1742	85.8756
78	46.5528	84.5011
79	45.8718	83.222
80	45.2149	81.99
81	44.5556	80.757
82	43.8594	79.5588
83	43.207	78.4289
84	42.5517	77.3665
85	42.0211	76.2348
86	41.4403	75.2672
87	40.9502	74.2911
88	40.5586	73.3596
89	40.2012	72.484
90	39.8698	71.618
91	39.5231	70.8296
92	39.1862	70.0882
93	38.8024	69.4171
94	38.5319	68.8011
95	38.3585	68.2083
96	38.1326	67.7299
97	37.9418	67.37
98	37.8593	66.9934
99	37.7752	66.6784
100	37.7352	66.4416
101	37.7154	66.2929
102	37.7039	66.1327
103	37.6611	66.0254
104	37.7042	65.9279
105	37.7281	65.8958
106	37.8204	65.8852
107	37.9078	65.9313
108	38.0009	66.0362
109	38.0988	66.1833
110	38.1904	66.345
111	38.3366	66.5342
112	38.4981	66.8016
113	38.6177	67.035
114	38.5693	67.3319
115	38.7762	67.6229
116	38.9445	68.0226
117	39.293	68.3196
118	39.5626	68.6373
119	39.876	68.9784
120	40.2219	69.3586
121	40.5909	69.7508
122	40.9553	70.1683
123	41.3491	70.5705
124	41.6826	70.9763
125	42.1089	71.3701
126	42.4129	71.8493
127	42.7917	72.2384
128	43.1196	72.6055
129	43.4268	72.9713
130	43.7349	73.3245
131	44.016	73.6928
132	44.2804	74.0165
133	44.5417	74.3732
134	44.8785	74.7373
135	45.1601	75.0819
136	45.4061	75.4194
137	45.7238	75.6819
138	45.995	75.959
139	46.3431	76.2117
140	46.7104	76.4326
141	46.9873	76.6818
142	47.2295	76.9003
143	47.3958	77.1219
144	47.556	77.3086
145	47.6585	77.4777
146	47.7771	77.6401
147	47.9102	77.7779
148	48.0536	77.8812
149	48.1612	78.0152
150	48.2395	78.1115
151	48.3248	78.2438
152	48.4289	78.3283
153	48.5935	78.3781
154	48.6862	78.3985
155	48.7235	78.3936
156	48.8123	78.3794
157	48.8813	78.3694
158	48.9236	78.3844
159	49.015	78.3841
160	49.1187	78.3539
161	49.2117	78.3302
162	49.3443	78.2678
163	49.4224	78.219
164	49.4722	78.1769
165	49.4857	78.1145
166	49.5094	78.0216
167	49.4912	77.9399
168	49.5819	77.8479
169	49.6707	77.7836
170	49.7115	77.7276
171	49.7948	77.6356
172	49.8129	77.4871
173	49.7371	77.3753
174	49.6455	77.2076
175	49.5408	77.0159
176	49.4335	76.8232
177	49.2592	76.6637
178	49.1282	76.4875
179	49.0318	76.3233
180	49.0137	76.1209
181	48.9149	75.9175
182	48.8095	75.7491
183	48.7761	75.6018
184	48.6734	75.4367
185	48.5827	75.2344
186	48.4634	75.0238
187	48.3553	74.8189
188	48.2544	74.6273
189	48.1829	74.4719
190	48.1061	74.3116
191	47.9988	74.1903
192	47.8591	74.0528
193	47.6971	73.9154
194	47.592	73.7927
195	47.4968	73.6472
196	47.4646	73.5101
197	47.4048	73.4075
198	47.3964	73.2638
199	47.3758	73.1483
200	47.4147	73.005
201	47.4613	72.9028
202	47.4561	72.7666
203	47.374	72.6307
204	47.383	72.4917
205	47.403	72.3855
206	47.4528	72.2655
207	47.4821	72.101
208	47.4854	71.9461
209	47.4974	71.7957
210	47.5064	71.7051
211	47.5494	71.5945
212	47.5448	71.5049
213	47.4855	71.3853
214	47.402	71.2361
215	47.3215	71.1228
216	47.2573	71.0183
217	47.2212	70.9147
218	47.2148	70.818
219	47.187	70.7542
220	47.233	70.7032
221	47.2377	70.649
222	47.2313	70.6038
223	47.2096	70.5372
224	47.205	70.476
225	47.21	70.4341
226	47.2386	70.4015
227	47.299	70.3562
228	47.3281	70.3123
229	47.3468	70.2823
230	47.3954	70.2628
231	47.4652	70.2487
232	47.547	70.2672
233	47.6279	70.2599
234	47.7039	70.2903
235	47.8739	70.3651
236	48.0235	70.4327
237	48.1994	70.4823
238	48.2778	70.5756
239	48.4041	70.6028
240	48.5707	70.6975
241	48.716	70.7833
242	48.836	70.8137
243	48.8683	70.8426
244	48.9335	70.8518
245	48.9729	70.8639
246	48.9738	70.8778
247	48.9919	70.9243
248	49.0994	70.9525
249	49.2125	70.9755
250	49.3401	70.9706
251	49.438	71.0094
252	49.517	71.0434
253	49.5966	71.06
254	49.635	71.0923
255	49.6811	71.142
256	49.7401	71.1456
257	49.8257	71.1712
258	49.887	71.187
259	49.9442	71.2355
260	50.063	71.2695
261	50.143	71.2975
262	50.2553	71.3079
263	50.3198	71.3831
264	50.3766	71.385
265	50.4171	71.4211
266	50.4516	71.4761
267	50.4863	71.5255
268	50.5496	71.5372
269	50.6171	71.5569
270	50.6718	71.5933
271	50.7069	71.6139
272	50.7706	71.5854
273	50.842	71.5367
274	50.8522	71.5005
275	50.908	71.4475
276	50.9523	71.4278
277	50.9743	71.3849
278	50.9642	71.345
279	50.9851	71.3013
280	50.9967	71.2519
281	51.032	71.246
282	51.0791	71.2389
283	51.153	71.2114
284	51.243	71.1951
285	51.3404	71.1493
286	51.4737	71.1455
287	51.5808	71.1717
288	51.6491	71.1465
289	51.6536	71.1481
290	51.7015	71.1127
291	51.7748	71.1217
292	51.8768	71.0981
293	51.9474	71.0892
294	51.9973	71.0697
295	51.9811	71.0599
296	51.9654	71.0409
297	51.9981	71.0267
298	52.0569	70.9906
299	52.0425	70.9557
300	51.9708	70.8959
