# Supplementary material for: Impingement of systems containing suspending droplets and coming ones at the nanoscale
Source: PLoS One. 2026 Feb 2;21(2):e0340439. doi: 10.1371/journal.pone.0340439 (PMC12863518; doi:10.1371/journal.pone.0340439)
Supplement: S1 File — (ZIP) [file pone.0340439.s001.zip › Figure 4b.xlsx]

## Sheet: Sheet1
time	SD	ID
0	85.0386	234.986
1	75.0392	224.985
2	65.0413	214.985
3	55.0598	204.985
4	46.2336	194.984
5	39.5916	184.989
6	35.0614	174.996
7	32.1663	165.005
8	30.4528	155.017
9	29.5616	145.03
10	29.0744	135.045
11	29.0978	125.059
12	29.4034	115.074
13	29.7691	105.089
14	30.3368	95.1034
15	31.1177	85.1199
16	31.7569	75.3554
17	31.9655	67.2526
18	32.3546	60.829
19	32.2701	55.1403
20	31.8444	50.2792
21	31.5747	46.508
22	31.4077	43.5675
23	31.1866	41.3283
24	31.0365	39.6708
25	30.9697	38.438
26	31.0737	37.5949
27	31.3301	37.2448
28	31.5925	37.1724
29	31.7984	37.19
30	31.9888	37.2819
31	32.2384	37.5841
32	32.6227	38.11
33	33.1514	38.8261
34	33.6493	39.6589
35	34.1817	40.5878
36	34.827	41.7016
37	35.5128	42.9487
38	36.273	44.2779
39	37.0578	45.7092
40	37.964	47.2795
41	38.9462	48.8695
42	40.0107	50.4779
43	41.0658	52.1294
44	42.0958	53.8055
45	43.1725	55.4746
46	44.2912	57.1811
47	45.4232	58.8215
48	46.6554	60.4076
49	47.9292	61.9945
50	49.2254	63.5617
51	50.5378	65.0036
52	51.7814	66.3871
53	53.0461	67.7043
54	54.2977	69.1002
55	55.584	70.4048
56	56.8149	71.7164
57	58.0531	73.0464
58	59.2716	74.3784
59	60.4727	75.6522
60	61.7228	76.8452
61	62.95	77.9923
62	64.0866	79.1528
63	65.2068	80.3047
64	66.3414	81.3841
65	67.4133	82.4962
66	68.4635	83.5653
67	69.5251	84.5905
68	70.5879	85.5701
69	71.6146	86.5371
70	72.6187	87.4879
71	73.5586	88.4645
72	74.5273	89.386
73	75.4557	90.3259
74	76.3902	91.2381
75	77.3697	92.0976
76	78.3125	92.9917
77	79.2746	93.8659
78	80.2398	94.7371
79	81.1995	95.6138
80	82.1666	96.483
81	83.1817	97.3041
82	84.1789	98.1433
83	85.2004	98.958
84	86.2171	99.7777
85	87.2537	100.577
86	88.285	101.382
87	89.2738	102.23
88	90.2887	103.051
89	91.2935	103.883
90	92.2613	104.751
91	93.2679	105.581
92	94.2653	106.42
93	95.2737	107.248
94	96.2657	108.092
95	97.2424	108.95
96	98.2439	109.783
97	99.2254	110.635
98	100.194	111.5
99	101.164	112.365
100	102.154	113.208
101	103.091	114.105
102	104.058	114.972
103	105.024	115.839
104	105.975	116.722
105	106.947	117.584
106	107.899	118.465
107	108.876	119.323
108	109.822	120.211
109	110.763	121.104
110	111.704	121.996
111	112.646	122.888
112	113.585	123.782
113	114.51	124.691
114	115.438	125.597
115	116.352	126.517
116	117.284	127.419
117	118.2	128.337
118	119.117	129.255
119	120.055	130.152
120	120.969	131.073
121	121.916	131.961
122	122.845	132.867
123	123.753	133.794
124	124.655	134.728
125	125.576	135.641
126	126.513	136.539
127	127.438	137.449
128	128.372	138.351
129	129.293	139.265
130	130.231	140.162
131	131.175	141.053
132	132.149	141.914
133	133.126	142.772
134	134.078	143.656
135	135.032	144.538
136	135.994	145.411
137	136.938	146.303
138	137.914	147.162
139	138.876	148.034
140	139.849	148.896
141	140.816	149.764
142	141.758	150.657
143	142.736	151.513
144	143.691	152.392
145	144.661	153.258
146	145.623	154.13
147	146.587	155
148	147.55	155.87
149	148.538	156.716
150	149.517	157.571
151	150.479	158.442
152	151.461	159.294
153	152.414	160.175
154	153.391	161.032
155	154.392	161.864
156	155.374	162.715
157	156.343	163.58
158	157.295	164.463
159	158.257	165.334
160	159.217	166.207
161	160.203	167.055
162	161.18	167.912
163	162.139	168.787
164	163.095	169.664
165	164.035	170.558
166	164.978	171.449
167	165.95	172.311
168	166.852	173.243
169	167.786	174.143
170	168.735	175.027
171	169.663	175.933
172	170.619	176.81
173	171.522	177.742
174	172.474	178.623
175	173.413	179.518
176	174.337	180.427
177	175.291	181.305
178	176.238	182.191
179	177.2	183.061
180	178.132	183.961
181	179.114	184.811
182	180.082	185.675
183	181.05	186.539
184	182.014	187.406
185	182.971	188.283
186	183.94	189.145
187	184.904	190.013
188	185.887	190.863
189	186.881	191.7
190	187.844	192.569
191	188.827	193.419
192	189.771	194.307
193	190.742	195.168
194	191.721	196.022
195	192.638	196.938
196	193.601	197.806
197	194.56	198.679
198	195.506	199.565
199	196.462	200.441
200	197.411	201.323
201	198.376	202.19
202	199.338	203.06
203	200.251	203.978
204	201.208	204.852
205	202.151	205.741
206	203.104	206.619
207	204.043	207.512
208	204.976	208.41
209	205.94	209.277
210	206.872	210.177
211	207.841	211.039
212	208.784	211.928
213	209.722	212.821
214	210.655	213.72
215	211.606	214.601
216	212.535	215.503
217	213.488	216.381
218	214.432	217.269
219	215.367	218.165
220	216.303	219.057
221	217.232	219.957
222	218.162	220.856
223	219.103	221.743
224	220.031	222.643
225	220.959	223.543
226	221.898	224.433
227	222.838	225.321
228	223.79	226.198
229	224.739	227.078
230	225.675	227.97
231	226.617	228.856
232	227.542	229.759
233	228.485	230.645
234	229.414	231.545
235	230.352	232.435
236	231.289	233.325
237	232.214	234.226
238	233.131	235.135
239	234.052	236.042
240	234.994	236.928
241	235.915	237.835
242	236.851	238.727
243	237.79	239.617
244	238.726	240.509
245	239.696	241.368
246	240.633	242.261
247	241.547	243.177
248	242.503	244.05
249	243.451	244.932
250	244.387	245.824
251	245.332	246.706
252	246.278	247.587
253	247.229	248.464
254	248.181	249.338
255	249.13	250.217
256	250.06	251.113
257	250.992	252.008
258	251.911	252.916
259	252.841	253.814
260	253.76	254.726
261	254.699	255.618
262	255.628	256.52
263	256.553	257.425
264	257.474	258.334
265	258.377	259.263
266	259.294	260.176
267	260.235	261.065
268	261.158	261.973
269	262.082	262.88
270	263.003	263.789
271	263.94	264.684
272	264.871	265.582
273	265.821	266.463
274	266.772	267.344
275	267.704	268.242
276	268.628	269.148
277	269.55	270.057
278	270.48	270.958
279	271.404	271.864
280	272.337	272.762
281	273.269	273.661
282	274.206	274.555
283	275.122	275.468
284	276.032	276.385
285	276.979	277.262
286	277.911	278.156
287	278.833	279.06
288	279.737	279.982
289	280.642	280.902
290	281.571	281.8
291	282.486	282.711
292	283.439	283.585
293	284.378	284.473
294	285.309	285.37
295	286.249	286.258
296	287.169	287.165
297	288.106	288.055
298	289.04	288.948
299	289.956	289.859
300	290.852	290.789
