# Supplementary material for: Impingement of systems containing suspending droplets and coming ones at the nanoscale
Source: PLoS One. 2026 Feb 2;21(2):e0340439. doi: 10.1371/journal.pone.0340439 (PMC12863518; doi:10.1371/journal.pone.0340439)
Supplement: S1 File — (ZIP) [file pone.0340439.s001.zip › Figure 6a.xlsx]

## Sheet: Sheet1
time	6nm	12nm	18nm
0
1
2
3
4
5
6
7
8
9
10
11
12
13
14			1.00875
15	1.02025	1.02025	1.0075
16	1.02063	1.02063	1.00625
17	1.02188	1.02188	1.00625
18	1.0225	1.0375	1.00875
19	1.02313	1.025	1.01
20	1.02375	1.02	1.0125
21	1.04875	1.03	1.01875
22	1.08125	1.0475	1.0225
23	1.095	1.06625	1.035
24	1.10875	1.085	1.05375
25	1.11625	1.09	1.08375
26	1.12875	1.09625	1.10125
27	1.14125	1.1125	1.09625
28	1.1725	1.1525	1.1125
29	1.16	1.125	1.1525
30	1.14875	1.1475	1.1475
31	1.14	1.15	1.15
32	1.13	1.155	1.155
33	1.13	1.15	1.15
34	1.12875	1.1425	1.1425
35	1.125	1.125	1.125
36	1.115	1.08875	1.1
37	1.115	1.075	1.0875
38	1.11625	1.0625	1.075
39	1.1125	1.07	1.08125
40	1.10875	1.07375	1.07125
41	1.10375	1.075	1.0725
42	1.09875	1.0875	1.06625
43	1.09625	1.075	1.0675
44	1.09	1.06	1.07
45	1.06625	1.0625	1.0675
46	1.03875	1.06625	1.06625
47	1.04	1.06625	1.0625
48	1.04125	1.065	1.06
49	1.045	1.075	1.05375
50	1.05375	1.1	1.0475
51	1.055	1.075	1.04125
52	1.0575	1.05875	1.025
53	1.04125	1.05	1.01625
54	1.03375	1.04125	1.0125
55	1.0375	1.045	1.015
56	1.04375	1.0375	1.025
57	1.04375	1.045	1.035
58	1.0425	1.0375	1.04875
59	1.0375	1.02625	1.0575
60	1.025	1.01375	1.07125
61	1.0125	1.025	1.0625
62	1.0025	1.02	1.05
63	1.025	1.0125	1.045
64	1.06	1.015	1.025
65	1.0625	1.01375	1.01
66	1.06875	1.0125	1.0125
67	1.085	1.00625	1.01625
68	1.10875	1.01125	1.01875
69	1.115	1.00625	1.025
70	1.12375	1.0025	1.0375
71	1.1375	1.00375	1.025
72	1.16	1.00875	1.01125
73	1.19125	1.00625	1.00625
74	1.22625	1.005	0.99625
75	1.24375	1.00625	1.00375
76	1.25625	1	1.01625
77	1.2625	1.0025	1.015
78	1.2725	0.9975	1.0175
79	1.2775	0.995	1.0125
80	1.28375	0.9925	1.00375
81	1.285	1.0125	0.9875
82	1.28625	1.02125	1
83	1.2875	1.01875	1.01
84	1.29	1.0125	1.00375
85	1.29375	1.0075	1.00625
86	1.29875	1.005	1.00375
87	1.3025	1.0125	1
88	1.31	1.00625	0.99375
89	1.32625	1.0075	0.99125
90	1.3375	1.01	0.98875
91	1.33625	1.0075	0.9875
92	1.33375	1.005	0.98125
93	1.3325	1.01625	0.98625
94	1.33125	1.05	0.985
95	1.3375	1.075	0.98125
96	1.34625	1.06125	0.98625
97	1.35625	1.075	0.9875
98	1.36875	1.09	0.99125
99	1.3625	1.1225	0.995
100	1.355	1.15875	1.0025
101	1.3625	1.17125	1
102	1.3725	1.18375	1
103	1.3625	1.20625	0.99875
104	1.36	1.225	1.0025
105	1.35625	1.225	1.01
106	1.3525	1.2225	1.00375
107	1.35625	1.235	1
108	1.365	1.2675	0.995
109	1.36125	1.26875	1
110	1.36375	1.26625	0.99375
111	1.36	1.28125	0.9975
112	1.36375	1.2975	1.00875
113	1.35875	1.29875	1.01625
114	1.36	1.3	1.0225
115	1.35875	1.30375	1.0275
116	1.35625	1.3075	1.025
117	1.35	1.3125	1.02625
118	1.34375	1.32125	1.02875
119	1.3375	1.3375	1.0275
120	1.32625	1.35375	1.035
121	1.33375	1.365	1.0425
122	1.3325	1.37125	1.0475
123	1.3275	1.37	1.05375
124	1.3325	1.36125	1.065
125	1.32875	1.3825	1.07625
126	1.325	1.38875	1.07875
127	1.3225	1.3975	1.0875
128	1.32	1.42375	1.09625
129	1.3125	1.425	1.1
130	1.3075	1.42875	1.11875
131	1.3125	1.4275	1.15
132	1.31875	1.4275	1.1775
133	1.32	1.4125	1.19
134	1.3225	1.395	1.2
135	1.32	1.3925	1.21
136	1.31875	1.39375	1.22125
137	1.3175	1.4	1.2375
138	1.31375	1.40625	1.25125
139	1.30625	1.39375	1.2725
140	1.3	1.36875	1.28875
141	1.30125	1.3725	1.3125
142	1.295	1.375	1.3375
143	1.29125	1.3575	1.35
144	1.2925	1.3475	1.3625
145	1.28875	1.3325	1.3575
146	1.2925	1.31875	1.345
147	1.3	1.31625	1.36125
148	1.2975	1.315	1.34625
149	1.295	1.31125	1.3625
150	1.3	1.30625	1.3675
151	1.295	1.30375	1.35
152	1.2875	1.2975	1.34625
153	1.27875	1.30125	1.3575
154	1.27625	1.3	1.37125
155	1.26875	1.29875	1.375
156	1.27	1.30125	1.3825
157	1.27875	1.29625	1.3875
158	1.28125	1.3025	1.395
159	1.27375	1.3	1.375
160	1.2825	1.2975	1.36625
161	1.27625	1.285	1.375
162	1.2725	1.275	1.37625
163	1.28125	1.26625	1.3875
164	1.27875	1.27125	1.40875
165	1.27625	1.2675	1.3875
166	1.2725	1.26875	1.38
167	1.27875	1.27	1.38125
168	1.275	1.27875	1.37625
169	1.2775	1.28125	1.37
170	1.2775	1.27375	1.36625
171		1.2825	1.3725
172		1.27625	1.37
173		1.2725	1.36625
174		1.28125	1.375
175		1.27875	1.41
176			1.3875
177			1.38375
178			1.38125
179			1.3725
180			1.35125
181			1.34
182			1.335
183			1.3275
184			1.3075
185			1.2775
186			1.275
187			1.2625
188			1.2525
189			1.25
190			1.25375
191			1.255
192			1.2625
193			1.2675
194			1.29
195			1.31625
196			1.29375
197			1.2675
198			1.2875
199			1.285
200			1.29875
			0
			0
			0
			0
			1.2725
			0
			0
			0
			0
			1.28
