# Supplementary material for: Impingement of systems containing suspending droplets and coming ones at the nanoscale
Source: PLoS One. 2026 Feb 2;21(2):e0340439. doi: 10.1371/journal.pone.0340439 (PMC12863518; doi:10.1371/journal.pone.0340439)
Supplement: S1 File — (ZIP) [file pone.0340439.s001.zip › Figure 6b.xlsx]

## Sheet: Sheet1
time	6nm	12nm	18nm
0
1
2
3	1.00625	0.9875	0.975
4	1.0275	0.9875	1.05
5	1.175	1.1875	1.1625
6	1.3675	1.35	1.325
7	1.48	1.4625	1.4
8	1.575	1.5375	1.475
9	1.58125	1.5875	1.525
10	1.55	1.6375	1.55
11	1.575	1.625	1.55
12	1.5625	1.6125	1.575
13	1.55	1.6	1.5375
14	1.55	1.5625	1.5125
15	1.5125	1.50625	1.4375
16	1.4375	1.45625	1.39375
17	1.3875	1.45	1.3375
18	1.45	1.3875	1.3
19	1.5625	1.325	1.275
20	1.625	1.2875	1.25
21	1.7125	1.26875	1.225
22	1.7875	1.2875	1.2
23	1.8375	1.35	1.18125
24	1.875	1.44375	1.1625
25	1.8875	1.53125	1.15
26	1.875	1.63125	1.1125
27	1.9	1.675	1.1625
28	1.9125	1.7	1.2875
29	1.925	1.7625	1.375
30	1.875	1.8375	1.4375
31	1.9	1.85	1.4875
32	1.8875	1.9	1.54375
33	1.8875	1.875	1.625
34	1.85	1.9	1.7
35	1.825	1.9	1.75
36	1.7875	1.8875	1.8125
37	1.7375	1.89375	1.8625
38	1.675	1.86875	1.9
39	1.6375	1.85	1.9125
40	1.6125	1.8125	1.9125
41	1.5625	1.7875	1.9
42	1.525	1.7375	1.9
43	1.5125	1.675	1.9
44	1.4875	1.625	1.8875
45	1.4625	1.5875	1.8625
46	1.425	1.55	1.825
47	1.3875	1.525	1.775
48	1.35	1.475	1.75
49	1.325	1.425	1.7125
50	1.3125	1.40625	1.675
51	1.30625	1.3875	1.6375
52	1.3	1.38125	1.5875
53	1.28125	1.375	1.5375
54	1.2625	1.34375	1.5125
55	1.25	1.3125	1.5
56	1.25	1.3	1.4875
57	1.2375	1.3125	1.5125
58	1.2375	1.2875	1.4625
59	1.25	1.2625	1.4125
60	1.2375	1.25	1.4
61	1.225	1.2375	1.3875
62	1.2375	1.225	1.3625
63	1.225	1.2375	1.3375
64	1.225	1.25	1.31875
65	1.2125	1.2625	1.3
66	1.2125	1.2375	1.3
67	1.2	1.2125	1.2875
68	1.1875	1.225	1.2875
69	1.1875	1.2125	1.2875
70		1.2	1.2625
71		1.2	1.25
72		1.2125	1.2375
73		1.2	1.225
74		1.1875	1.2
75		1.2	1.1875
76		1.1875	1.2
77		1.1875	1.21875
78		1.2	1.2
79			1.2375
80			1.225
81			1.2125
82			1.2
83			1.2125
84			1.2
85			1.2
86
87
88
89
90
91
92
93
94
95
96
97
98
99
100
101
102
103
104
105
106
107
108
109
110
111
112
113
114
115
116
117
118
119
120
121
122
123
124
125
126
127
128
129
130
131
132
133
134
135
136
137
138
139
140
141
142
143
144
145
146
147
148
149
150
151
152
153
154
155
156
157
158
159
160
161
162
163
164
165
166
167
168
169
170
171
172
173
174
175
176
177
178
179
180
181
182
183
184
185
186
187
188
189
190
191
192
193
194
195
196
197
198
199
200
