# Supplementary material for: Impingement of systems containing suspending droplets and coming ones at the nanoscale
Source: PLoS One. 2026 Feb 2;21(2):e0340439. doi: 10.1371/journal.pone.0340439 (PMC12863518; doi:10.1371/journal.pone.0340439)
Supplement: S1 File — (ZIP) [file pone.0340439.s001.zip › Figure 7a.xlsx]

## Sheet: Sheet1
We	6nm	12nm	18nm
1.208	0.9	1	0.9375
4.832	0.725	0.875	1
10.872	0.6	0.75	0.9125
19.328	0.4625	0.625	0.825
30.2	0.375	0.5	0.7
43.488	0.3125	0.375	0.575
59.192	0.25	0.3375	0.4625
77.312	0.24	0.3	0.36
97.848	0.238	0.27	0.29
120.8	0.24	0.248	0.249
