# Supplementary material for: Impingement of systems containing suspending droplets and coming ones at the nanoscale
Source: PLoS One. 2026 Feb 2;21(2):e0340439. doi: 10.1371/journal.pone.0340439 (PMC12863518; doi:10.1371/journal.pone.0340439)
Supplement: S1 File — (ZIP) [file pone.0340439.s001.zip › Figure 7b.xlsx]

## Sheet: Sheet1
12	irrelevant	irrelevant	irrelevant	irrelevant	irrelevant	irrelevant	irrelevant	irrelevant
10	irrelevant	irrelevant	irrelevant	irrelevant	irrelevant	irrelevant	irrelevant	irrelevant
8	suppressive	irrelevant	irrelevant	irrelevant	irrelevant	irrelevant	irrelevant	irrelevant
6	suppressive	suppressive	suppressive	irrelevant	irrelevant	irrelevant	irrelevant	irrelevant
4	suppressive	suppressive	suppressive	suppressive	irrelevant	irrelevant	irrelevant	irrelevant
	1.208	4.832	10.872	19.328	30.2	43.488	59.192	77.312
