# Supplementary material for: Impingement of systems containing suspending droplets and coming ones at the nanoscale
Source: PLoS One. 2026 Feb 2;21(2):e0340439. doi: 10.1371/journal.pone.0340439 (PMC12863518; doi:10.1371/journal.pone.0340439)
Supplement: S1 File — (ZIP) [file pone.0340439.s001.zip › Figure 8a.xlsx]

## Sheet: Sheet1
	βpri, max			βsec, max
We	6nm	12nm	18nm	6nm	12nm	18nm
1.3514	1.1725	1.155	1.155	1.3025	1.42875	1.41
3.1047	1.2525	1.26875	1.25	1.38625	1.5	1.4625
5.05044	1.35625	1.375	1.35	1.575	1.5875	1.6
7.13273	1.50625	1.475	1.525	1.80625	1.75	1.8
9.32283	1.58125	1.6375	1.575	1.975	1.95	1.9625
11.6029	1.775	1.85	1.7125	2.1875	2.1875	2.2
13.9605	1.95625	1.9875	2.0125	2.43125	2.3875	2.575
16.3867	2.1125	2.1375	2.1	2.5875	2.5375	2.825
