# Supplementary material for: Impingement of systems containing suspending droplets and coming ones at the nanoscale
Source: PLoS One. 2026 Feb 2;21(2):e0340439. doi: 10.1371/journal.pone.0340439 (PMC12863518; doi:10.1371/journal.pone.0340439)
Supplement: S1 File — (ZIP) [file pone.0340439.s001.zip › Figure 8d.xlsx]

## Sheet: Sheet1
	Initial Ek+s	βsec,max Es	W
6nm	25000	18425	6575
18nm	25000	20575	4425
