# Supplementary material for: Impingement of systems containing suspending droplets and coming ones at the nanoscale
Source: PLoS One. 2026 Feb 2;21(2):e0340439. doi: 10.1371/journal.pone.0340439 (PMC12863518; doi:10.1371/journal.pone.0340439)
Supplement: S1 File — (ZIP) [file pone.0340439.s001.zip › Simulation program file/D=170 nm/Relaxation/in]

#nanowater droplet impact simulation


units		 metal
atom_style	 atomic
dimension	 3
boundary	 p p p
processors       * * 1


region           box block -200 200 -200 200 -3 800 units box
create_box       3  box
region           wtt1 sphere 0 0 85 40 units box
region           wtt2 sphere 0 0 700 40 units box


region           ptt block INF INF INF INF 0 15.784 units box

lattice          fcc 3.946  
create_atoms     3 region ptt
mass		 3  195.078

lattice          fcc 4.928
create_atoms     1 region wtt1
create_atoms     2 region wtt2
mass 		 1 18.015
mass 		 2 18.015

group		 wtt1 type 1
group		 wtt2 type 2
group            wtt type 1 2
group 		 ptt type 3

pair_style 	 hybrid/overlay lj/cut 10.0 sw 	
pair_coeff       * * sw mW.sw Si Si NULL 	
pair_coeff       1 3 lj/cut 0.0021 2.8155        #ca=150  
pair_coeff       2 3 lj/cut 0.0021 2.8155        #ca=150  
pair_coeff 	     3 3 none

neighbor	 2.0 bin
neigh_modify     every 1 delay 0 check yes

                           
fix             1 ptt setforce 0 0 0
fix             2 ptt nve
fix             3 wtt1 nvt temp 300 300 0.03
fix             4 wtt2 nvt temp 300 300 0.03
fix             5 wtt1 momentum 10 linear 1 1 1
fix             6 wtt2 momentum 10 linear 1 1 1

minimize          1.0e-4 1.0e-6 100 1000


timestep	 0.002                                  #(i.e. 2fs cuz longer will lost atoms)
reset_timestep   0
thermo		 1000
thermo_style 	 custom step etotal temp
thermo_modify 	 flush yes

	
#dump 		  1 all atom 1000 1.lammpstrj      #gai
dump             2 wtt custom 1000 wtt.lammstrj id type x y z vx vy vz
write_data       0.data

minimize         1.0e-4 1.0e-6 100 1000

restart          100000 1.restart
run 		 300000

unfix 		3
unfix 		4

fix 		 3 wtt1 nve
fix 		 4 wtt2 nve

run 		 200000
                       #gai
write_data      pingheng.data
